# Supplementary material for: Endogenous noise of neocortical neurons correlates with atypical sensory response variability in the Fmr1−/y mouse model of autism
Source: Nat Commun. 2023 Nov 30;14:7905. doi: 10.1038/s41467-023-43777-z (PMC10689491; doi:10.1038/s41467-023-43777-z)
Supplement: Supplementary file 4 — Source Data [file 41467_2023_43777_MOESM4_ESM.xlsx]

## Sheet: Figure1
Figure 1. Trial-by-trial variability of sensory responses is markedly increased in S1–L2/3 pyramidal neurons of Fmr1–/y mice.
A	B	C				D				E				F				KO_AP time (ms)	KO_AP time (ms)	KO_AP time (ms)		H				I				J				K				L					M		N
Schematic-method	Example trace	EPSP amplitude-TBT variability (mV)				SD EPSP amplitude-TBT variability (mV)				SD-EPSP halfwidth- TBT variability (ms)				SNR- TBT variability				31.7485	31.7485	31.7485		EPSP amplitude (mV)				EPSP slope (mV/ms)				onset latency (ms)				EPSP half-width (ms)				AP-EPSP ratio					Example trace AP-EPSP trials		TBT variability-Time to 1st AP
																		36.3969	36.3969	36.3969
		Trial ID	WT	Fmr1-/y		WT	Fmr1-/y			WT	Fmr1-/y			WT	Fmr1-/y			23.9	23.9	23.9		WT	Fmr1-/y			WT	Fmr1-/y			WT	Fmr1-/y			WT	Fmr1-/y			WT		Fmr1-/y					WT cell ID	WT_AP time (ms)	KO cell ID	KO_AP time (ms)
		1				2.49998	3.24439			19.7402	20.1833			10.1692	3.13766				1.959	3.482		3.10895	4.89405			0.292628	0.2323			15.19	13.76			23.6243	37.1665			AP-EPSP (%)	EPSP only (%)	AP-EPSP (%)	EPSP only (%)				1	28.0492	1	31.7485
		2				6.03763	7.86972			16.9497	26.0001			5.22367	4.18643				4.854	3.833		11.1593	16.55			0.455444	1.12613			14.75	12			35.0322	39.0044			28	72	23	77				1	29.6469	1	36.3969
		3				2.32591	4.07437			15.5008	19.167			7.23111	2.86808				2.7	0.761		3.91422	14.9268			0.231764	0.92706			20.66	12.39			25.6184	40.4207										2	-167.25	2	23.9
		4				1.93919	6.54644			21.5968	18.9226			16.1694	19.0909				3.771	0.652		3.46104	12.1802			0.175251	0.955734			18.74	12.91			34.6926	22.3079										2	-60.9509	2	23.5
		5				2.59694	6.69948			11.2689	22.9166			8.40659	9.88274				1.971	2.631		6.90195	13.5622			0.541719	1.19094			11.42	12.55			31.5651	30.5854										2	26.5502	2	23.85
		6				0.832044	3.02197			11.0866	7.17807			23.0082	4.95996				1.938	3.319		2.06871	6.44899			0.135723	0.642216			16.9	10.69			17.3377	19.3906										2	28.2993	2	23.1995
		7				2.86972	3.06032			16.8511	12.4392			14.7336	3.99211				2.483	2.813		6.30634	10.196			0.410466	0.802475			10.41	8.02			29.1616	66.2424										2	59.5492	2	17.4008
		8				3.05622	3.07821			18.7555	9.97417			8.82673	9.73367				2.757	0.818		6.56306	13.5105			0.171539	1.10398			12.87	10.39			37.0386	34.9094										2	21.2992	2	23.3502
		9				5.26678	2.24223			19.8806	4.69316			6.57044	7.84283				2.333	1.682		6.2921	6.17003			0.419011	0.579607			36.56	11.28			27.94	26.8987										2	3.20154	2	24.0493
		10				4.07617	5.622			16.9917	51.708			5.94027	6.71328				5.001	4.773		11.5174	12.1838			0.757694	0.581588			15.52	8.94			37.6415	57.8439										2	28.5532	2	21.9515
		11				4.68352	11.7345			40.4504	84.2073			9.89975	2.32264				4.947	3.459		7.33092	21.6565			0.0824037	0.556747			23	12.49			28.3855	59.1854										2	23.8031	2	22.651
		12				2.95898	8.35051			27.7136	42.8806			8.72601	1.80864				6.053	0.741		4.72607	13.0815			0.142992	0.314903			19.42	17.14			27.4752	49.7692										3	50.5492	2	23.651
		13				3.41582	6.99975			22.6343	86.2498			4.57386	4.60826				0.236	4.64		5.79633	9.84816			1.28568	0.497069			25.06	19.36			18.8371	83.4672										3	54.9985	2	21.85
		14				1.76913	4.75184			7.2194	53.602			14.7997	4.16871				0.3	0.936		2.55888	13.0659			0.174646	0.19391			25.81	17.08			36.6814	40.1509										3	61.8969	2	23.35
		15				0.694421	5.6011			16.0654	39.3261			0.566214	5.96642				-0.164	3.053		1.89812	12.4329			0.0935301	0.282333			26.02	13.2				79.8821										3	35.5531	2	22.7487
		16				2.55629	3.65561				40.3045			2.08434	4.65668				-0.954	1.163		11.0848	6.25497			0.977945	0.416811			16.85	22.19				42.3057										4	20.1	2	24.6508
		17					1.34667				43.9042				7.81473				6.609	4.158			4.00438				0.204858				17.7				42.6645										4	135.1	2	24.4009
		18					3.17763				27.0836				10.0778				0.559	2.891			8.40239				0.232569				16.05				56.7403										5	33.1	2	21.9517
		19					3.15283				49.0952				4.51424				3.849	1.674			13.761				0.197887				10.57				60.1773										5	40.9008	2	21.897
		20					2.89921				9.2406				7.47568				6.026	2.992			3.67636				1.46195				16.55				36.5086										5	29.2484	2	23.35
		21					3.102				31.0248				5.50874				2.295	5.781			7.99582				0.172263				12.31				36.247										5	26.9984	2	20.6469
		22					6.9832				35.2315				4.18156				0.265	4.402			13.5229				0.442224				15.86				57.1684										5	32.8969	2	23.2484
		23					2.99123				29.2174				2.87079				6.479	2.873			7.14925				0.51885				13.9				46.5518										5	27.6469	2	19.5532
		24									38.2358								4.686	5.577							0.263798								59.9364										6	-109.9	2	22.1
		25																	4.379	6.078																									6	-70.2501	2	34.9984
		26																	9.07	5.933																									6	120.2	2	16.6
		27																	5.589	5.698																									6	154.25	2	20.3501
		28																	-0.452	4.86																									6	131.251	2	20.9984
		29																	5.787	8.105																									6	145.15	2	23.8032
		30																	3.868	5.056																									6	124.751	2	126.897
		31																	5.788	10.355																									6	172.05	2	23.2017
		32																	1.85	10.131																									6	45.2015	2	23.4985
		33																	0.051	9.508																									6	119.6	2	23.4984
		34																	4.208	4.551																									6	147.702	2	20.8501
		35																	0.127	8.533																									6	146.85	3	-178.048
		36																	5.776	3.46																									6	148.397	3	-176.197
		37																	0.085	12.318																									7	40.86	3	-159.599
		38																	-0.828	9.643																									7	42.6608	3	-133.3
		39																	2.266	12.33																									7	43.9616	3	-120.697
		40																	5.837	10.101																									7	36.4069	3	-119.099
																			16.498	13.001																									7	47.2584	3	-108.15
																			19.067	21.89																									7	41.5162	3	-83.15
																			21.013	11.678																									7	40.3602	3	-81.35
																			12.172	25.167																									7	43.8131	3	-74.6969
																			8.883	16.02																									8	39.91	3	-58.2515
																			21.005	26.59																									8	38.86	3	-43.0992
																			10.941	8.6																									8	40.0603	3	-37.2516
																			13.371	10.829																									8	39.2095	3	-34.5016
																			2.419	24.134																									8	41.2096	3	-31.3492
																			16.536	31.119																									8	43.3093	3	-27.1031
																			11.911	6.033																									8	37.4596	3	-11.2515
																			18.192	18.372																									8	41.8095	3	-10.1499
																			7.131	24.802																									8	41.2116	3	12.8002
																			9.309	23.308																									8	39.5083	3	62.3002
																			2.345	-2.894																									8	35.3095	3	56.2502
																			17.167	18.979																									8	41.9617	3	64.35
																			2.337	25.722																									8	39.86	3	53.6995
																			6.099	24.192																									8	40.2583	3	101.049
																			4.292	17.106																									8	40.2117	3	50.4984
																			13.362	24.036																									8	41.6099	3	85.85
																			5.022	14.878																									8	41.157	3	63.85
																			3.176	20.006																									8	43.3131	3	62.1508
																			14.784	11.335																									8	40.4069	3	182.1
																			2.118	17.193																									8	43.2117	3	53.0532
																			15.884	12.604																									8	47.0086	3	134.85
																			17.847	16.462																									8	42.4539	3	65.1001
																			18.092	13.219																									8	40.954	3	110.702
																			15.551	3.22																									8	41.0162	3	150.147
																			14.499	21.317																									8	43.2662	3	25.35
																			4.484	30.083																									8	40.4537	3	28.8969
																			5.029	20.936																									8	42.8131	3	20.3969
																			7.73	23.049																									8	45.6101	3	55.3032
																			4.179	7.896																									8	42.6101	3	8.8501
																			11.561	12.927																									8	42.2665	3	27.1469
																			15.406	16.144																									8	43.7037	3	25.6001
																			15.688	10.366																									9	-172.489	3	28.897
																			-0.092	4.071																									9	31.36	3	89.2484
																			14.886	11.565																									9	29.657	3	27.147
																			8.473	23.387																									9	29.2583	3	49.2485
																			18.004	2.655																									9	31.4616	3	138.498
																			0.14	8.361																									9	34.4539	3	28.7484
																			4.907	21.293																									9	34.5162	3	68.4985
																			4.961	17.781																									10	128.95	4	-170.048
																			6.575	17.691																									10	91.6991	4	-11.4998
																			1.399	16.239																									10	167.352	4	26.05
																			8.241	17.009																									10	143.703	4	26.6506
																			6.752	17.755																									10	46.7031	4	26.4008
																			3.468	22.701																									10	46.4065	4	26.8501
																			5.264	12.253																									10	122.5	4	26.4515
																			6.201	14.337																									10	122.25	4	27.6001
																			1.614	12.272																									11	-32.656	4	27.2484
																			2.743	5.282																									11	44.25	4	26.1508
																			2.343	17.455																									11	44.8497	4	26.5532
																			2.133	12.223																									11	41.6017	4	26.1001
																			4.315	16.051																									11	44.25	4	25.2484
																			4.904	17.835																									11	43.0469	4	25.7484
																			3.196	14.213																									11	46.5468	4	23.7484
																			1.879	17.155																									11	46.0001	4	27.0532
																			0.826	16.09																									11	44.6562	4	24.6469
																			4.955	19.395																									11	45.4531	4	23.35
																			1.016	6.921																									11	45.5469	4	28.2015
																			7.829	12.731																									11	45.297	5	-189.353
																			2.618	14.415																									12	39.0001	5	-183.349
																			3.007	16.765																									12	38.2502	5	-177.349
																			2.618	11.603																									12	40.25	5	-176.103
																			1.838	11.467																									12	39.2031	5	-175.65
																			2.818	20.735																									12	37.7031	5	-146.853
																			4.863	9.095																									12	38.1565	5	-135.65
																			1.29	7.559																									12	38.5	5	-115.947
																			3.981	23.984																									12	38.2969	5	-111.951
																			3.215	23.732																									13	30.65	5	-109.002
																			7.015	5.115																									13	36.4004	5	-103.502
																			-0.185	12.251																									13	33.1991	5	-85.9496
																			8.867	20.756																									13	3702.35	5	-82.7501
																			3.831	18.997																									13	32.1484	5	-79.1501
																			7.881	20.768																									13	32.8518	5	-71.8492
																			6.577	19.261																									13	32.1995	5	-58.5013
																			2.142	9.43																									13	33.3516	5	-45.4468
																			2.674	7.426																									13	30.7031	5	-38.5016
																			5.856	15.592																									13	30.4531	5	-30.6499
																			3.575	11.506																									13	34.6484	5	-18.1968
																			5.419	21.344																									13	32.6484	5	-14.6001
																			5.762	7.573																									13	31.75	5	-7.54846
																			2.479	8.126																									13	34.3986	5	35.6
																			5.226	17.803																									13	23.9531	5	28.8501
																			1.692	2.654																									13	31.25	5	25.9999
																			5.321	8.034																									13	33.7501	5	29.3004
																			6.15	17.873																									13	36.5938	5	26.2506
																			3.06	5.574																									13	33.5939	5	3.00037
																			3.498	17.16																									13	33	5	24.5004
																			-0.644	9.672																									13	32.5939	5	24.9008
																			4.737	7.882																											5	30.0004
																			4.438	13.965																											5	43.1506
																			2.922	7.197																											5	26.6996
																			3.786	9.855																											5	22.4496
																			7.68	9.25																											5	33.7992
																			3.082	9.275																											5	42.0491
																			3.839	10.509																											5	29.2992
																			4.123	-2.711																											5	23.9008
																			4.173	7.644																											5	41.1509
																			2.03	12.094																											5	54.7484
																			3.688	20.053																											5	30.2484
																			4.092	4.475																											5	26.4984
																			1.381	2.189																											5	195.202
																			1.275	22.042																											5	26.5494
																			2.937	24.277																											5	24.5494
																			0.455	7.089																											5	24.5492
																			3.907	12.359																											5	23.9009
																			-1.264	9.55																											5	24.1508
																			4.575	7.597																											5	30.9008
																			1.986	15.39																											5	26.0494
																			0.425	14.299																											5	26.5532
																			4.581	2.159																											5	28.8031
																			5.88	11.037																											5	27.6
																			1.057	12.782																											5	26.4515
																			4.821	7.085																											5	118.35
																			6.713	13.088																											5	30.7484
																			1.847	15.184																											5	31.3032
																			4.01	16.398																											5	160.202
																			3.727	19.536																											5	45.7017
																			9.135	13.957																											5	9.20166
																			2.811	16.856																											5	22.2015
																			6.356	9.121																											5	38.3501
																			7.553	23.383																											5	56.85
																			6.855	5.531																											5	26.1469
																			1.436	6.315																											5	26.1469
																			4.536	20.243																											5	33.2484
																			9.685	17.646																											5	31.1469
																			9.878	21.616																											5	54.85
																			2.651	17.648																											5	23.897
																			11.453	4.68																											5	31.9985
																			7.47	19.053																											5	30.8032
																			9.542	27.276																											5	26.7015
																			4.351	13.791																											5	24.3969
																			7.909	11.032																											5	41.3501
																			7.107	13.046																											6	107.85
																			6.419	10.423																											6	126.2
																			6.233	-1.502																											6	60.8031
																			9.51	8.613																											6	78.4985
																			9.789	-0.15																											6	108.748
																			8.39	20.247																											7	-122.048
																			2.592	21.528																											7	-85.8999
																			7.534	15.261																											7	-19.0485
																			5.528	23.631																											7	148.299
																			10.576	15.412																											7	43.7018
																			3.309	4.421																											7	87.7015
																			6.74	7.364																											7	155.35
																			10.594	3.64																											8	-151.749
																			8.408	1.312																											8	24.5499
																			5.566	5.663																											8	28.8003
																			8.092	5.072																											8	28.6
																			3.054	5.69																											8	22.4496
																			6.136	2.303																											8	27.85
																			1.256	2.704																											8	32.2017
																			8.715	6.181																											9	-196.697
																			7.545	4.244																											9	-152.197
																			8.338	3.442																											9	-52.0016
																			8.509	5.659																											9	31.1996
																			6.452	6.318																											9	29.1508
																			8.066	1.498																											9	33.5531
																			2.464	5.097																											9	109.749
																			1.845	7.038																											9	29.5532
																			1.869	2.794																											9	32.3031
																			2.172	8.769																											10	-191.548
																			2.684	7.624																											10	-171.048
																			3.303	10.354																											10	-139.4
																			2.587	3.862																											10	-71.9497
																			1.687	5.834																											10	30.6
																			2.822	3.684																											10	30.2001
																			2.063	12.241																											10	28.6995
																			0.29	10.475																											10	30.8998
																			2.439	8.64																											10	35.4498
																			2.302	10.7																											10	27.6995
																			1.331	9.62																											10	27.7992
																			1.934	4.904																											10	29.7992
																			0.516	13.163																											10	31.401
																			0.636	6.4																											10	40.4515
																			1.435	4.71																											10	33.2993
																			1.218	5.118																											10	29.7018
																			2.19	9.284																											10	27.6
																			2.225	8.956																											10	25.6
																			1.641	6.918																											10	54.4515
																			2.208	13.377																											10	26.9515
																			3.938	5.244																											10	32.35
																			2.244	7.646																											10	27.397
																			1.876	9.367																											10	38.1
																			1.844	8.488																											10	73.8969
																			2.534	3.213																											10	27.8031
																			3.412	4.472																											10	61.3032
																			1.945	4.197																											10	29.2484
																			3.614	5.112																											10	29.6
																			1.988	1.363																											10	30.4985
																			2.133	6.57																											10	27.8032
																			2.522	4.781																											10	27.147
																			3.666	2.34																											10	33.397
																			0.53	3.037																											10	57.0532
																			1.05	2.861																											10	28.3032
																			1.767	2.601																											10	26.8969
																			1.439	6.092																											10	26.9515
																			2.388	12.723																											10	52.0532
																			5.213	2.447																											10	26.8969
																			5.07	1.285																											10	27.0532
																			2.884	1.046																											10	29.3032
																			5.755	5.541																											10	31.4984
																			7.818	8.428																											10	26.1
																			7.653	1.453																											11	-176.85
																			1.801	2.801																											11	-20.0936
																			3.313	9.014																											11	55.5
																			6.539	5.321																											11	48.0001
																			3.387	2.822																											11	83.5
																			-0.757	9.386																											11	54.4492
																			2.351	9.381																											11	92.9006
																			7.064	0.865																											11	54.8497
																			0.695	11.068																											11	136.35
																			7.607	4.11																											11	51.9492
																			8.35	2.147																											11	52.6992
																			5.532	7.053																											11	51.1993
																			8.994	4.837																											11	39.4493
																			8.437	2.439																											11	97.3518
																			10.271	3.512																											11	112.101
																			8.392	4.201																											11	49.1995
																			6.067	4.159																											11	50.6017
																			2.047	2.88																											11	51.5001
																			5.867	10.907																											11	112.297
																			8.616	5.16																											11	3.35168
																			6.056	11.817																											11	59.3514
																			7.167	9.964																											11	46.7031
																			8.623	11.222																											11	111.203
																			6.986	14.997																											11	60.75
																			5.684	16.734																											11	93.3517
																			7.051	12.797																											11	48
																			8.676	18.065																											11	47.3986
																			8.346	13.958																											11	51.547
																			9.002	13.608																											11	100.398
																			5.354	7.212																											11	48.2501
																			6.934	15.806																											11	62.4062
																			11.473	15.664																											11	97.9064
																			1.242	10.359																											11	40.25
																			9.294	14.409																											11	122.75
																			11.398	13.769																											11	53.4531
																			5.027	17.367																											11	47.9531
																			5.654	6.3																											11	52.094
																			7.193	17.295																											11	95.2032
																			2.55	14.282																											11	90.9065
																			6.19	11.342																											11	40.4531
																			9.206	18.386																											11	50.25
																			1.664	12.067																											11	55.4065
																			7.288	15.88																											11	120.906
																			5.984	10.606																											11	194.344
																			8.476	10.974																											11	55.1562
																			7.301	15																											11	52.9534
																			0.634	14.396																											11	101.703
																			6.964	18.343																											11	46.2969
																			1.723	9.377																											11	53
																			8.617	14.753																											11	98.5938
																			8.15	15.678																											11	138.844
																			8.835	13.455																											12	39.9531
																			5.898	14.052																											12	41.1486
																			9.602	17.891																											12	39.7969
																			7.229	13.388																											12	39.8517
																			9.967	17.729																											12	34.6016
																			8.237	11.083																											12	41.3438
																			6.607	9.08																											12	37.2502
																			10.662	11.72																											12	40.0469
																			6.518	9.593																											12	40.8438
																			9.965	4.978																											13	-48.4398
																			3.533	2.959																											13	39.71
																			6.843	4.202																											13	35.61
																			4.98	4.423																											13	37.6099
																			6.644	4.586																											13	25.9596
																			1.645	4.918																											13	36.2114
																			-0.705	1.85																											13	36.1608
																			2.454	5.26																											13	33.36
																			7.128	3.397																											13	40.3092
																			3.669	4.69																											13	31.1101
																			6.732	5.681																											13	31.2583
																			9.563	7.631																											13	30.86
																			10.366	4.222																											13	28.7584
																			12.829	5.388																											13	22.9617
																			10.698	5.667																											13	25.6099
																			0.598	3.16																											13	30.2114
																			2.904	5.496																											13	30.2584
																			8.966	4.549																											13	39.2116
																			-1.508	7.134																											13	30.6099
																			-0.055	6.17																											13	27.2586
																			4.619	5.516																											13	26.8601
																			-1.048	6.577																											13	31.8599
																			1.376	7.661																											13	29.4616
																			-1.072	9.778																											13	31.4069
																			9.365	3.797																											13	27.6101
																			12.111	7.132																											13	27.6571
																			-0.573	10.722																											13	27.657
																			6.137	5.935																											13	28.61
																			2.864	8.667																											13	28.1569
																			3.76	3.494																											13	23.61
																			4.395	7.171																											14	46.6
																			5.872	10.213																											14	28.6002
																			-1.483	8.446																											14	47.6506
																			6.442	6.778																											14	48.4003
																			4.736	9.967																											14	34.5996
																			3.654	5.972																											14	55.6504
																			13.727	9.757																											14	48.6992
																			8.711	7.337																											14	111.25
																			7.921	4.959																											14	48.4492
																			8.167	10.56																											14	53.1487
																			-2.452	11.59																											14	42.0508
																			14.323	18.3																											14	42.1484
																			13.947	0.209																											14	51.8983
																			1.828	13.845																											14	50.9532
																			8.308	15.304																											14	44.25
																			13.714	13.864																											14	60.5
																			11.246	8.999																											14	37.2501
																			13.032	19.023																											14	31.6016
																			12.207	16.095																											14	52.1017
																			7.746	11.873																											14	42.6016
																			9.057	11.066																											14	49.6486
																			13.568	15.594																											14	46.8516
																			2.948	18.19																											14	32.297
																			16.913	12.647																											14	46.1562
																			4.714	17.087																											14	46.6564
																			12.709	7.427																											14	34.7969
																			9.642	11.6																											14	46.594
																			6.677	4.9																											14	48.7969
																			1.884	14.997																											14	52.0469
																			15.669	20.518																											14	43.5469
																			6.842	2.196																											14	41.5
																			14.079	8.047																											15	30.4
																			7.794	16.418																											15	34.1001
																			15.88	4.563																											15	35.7004
																			6.95	12.209																											15	35.8
																			7.192	3.472																											15	32.0001
																			12.985	19.065																											15	34.0001
																			11.923	1.393																											15	35.1995
																			10.068	9.722																											15	37.1992
																			17.072	4.822																											15	34.6991
																			13.982	6.857																											15	33.3008
																			9.705	20.599																											15	34.6992
																			7.213	18.636																											15	30.5002
																			15.566	7.095																											15	36.7031
																			8.621	16.167																											15	35.7969
																			8.452	18.334																											15	36.0001
																			14.863	14.822																											15	35.9999
																			11.237	16.349																											15	36.797
																			16.851	7.796																											15	36.6016
																			9.359	15.661																											15	34.9999
																			15.228	45.098																											15	36.0001
																			19.582	9.467																											15	30.3986
																			19.044	33.463																											15	32.2031
																			18.448	32.218																											15	36.6014
																			15.11	23.131																											15	34.3986
																			13.887	24.256																											15	37.3986
																			9.653	5.541																											15	31.594
																			8.35	53.414																											15	35.797
																			7.904	43.68																											15	35.0939
																			11.39	37.588																											15	41.7031
																			12.49	42.578																											15	34.9064
																			12.824	10.11																											15	33.7969
																			10.618	53.025																											15	37.2969
																			5.879	45.826																											15	36.4062
																			7.075	43.887																											15	34.0938
																			-1.47	49.098																											15	37.5
																			9.413	46.466																											15	36.0001
																			10.712	40.468																											15	37.5938
																			9.545	16.226																											15	30.9064
																			10.596	44.581																											16	-182.406
																			9.982	23.393																											16	-175.797
																			14.564	28.647																											16	-167.797
																			-5.979	41.124																											16	-165.797
																			2.387	20.438																											16	-117.797
																			3.45	48.461																											16	-115.297
																			7.812	22.118																											16	-107
																			10.074	6.025																											16	-95.7969
																			8.25	19.984																											16	-92.2031
																			6.052	10.164																											16	-69.5001
																			8.098	9.279																											16	-68.6
																			4.741	18.672																											16	-44.1017
																			5.986	41.079																											16	-28.9062
																			1.466	13.128																											16	35.9
																			9.837	2.103																											16	46.3999
																			10.196	7.07																											16	36.0996
																			8.25	56.891																											16	49.0999
																			8.92	12.917																											16	62.2998
																			11.85	17.913																											16	126.8
																			2.499	35.841																											16	47.1995
																			11.752	44.025																											16	45.4003
																			3.783	29.805																											16	47.3009
																			13.681	37.628																											16	46.3008
																			13.061	16.508																											16	191.5
																			-0.321	28.26																											16	48.3009
																			9.954	30.156																											16	57.8009
																			12.752	-1.507																											16	53.301
																			1.88	29.977																											16	27.0001
																			6.475	12.262																											16	63.3983
																			8.237	24.473																											16	116.699
																			12.574	24.929																											16	46.6017
																			-1.515	6.676																											16	196.602
																			10.446	26.551																											16	48.2968
																			3.116	29.267																											16	93.7968
																			6.789	8.29																											16	44.3983
																			3.481	35.485																											16	57.6016
																			5.589	15.832																											16	55.297
																			-4.416	26.871																											16	49.7031
																			9.127	21.988																											16	52.1014
																			3.622	-0.297																											16	53.2032
																			6.355	33.443																											16	86.797
																			1.037	26.146																											16	42.7969
																			2.099	-10.089																											16	50.6016
																			4.95	29.132																											16	103.703
																			9.671	39.515																											16	52.5
																			4.285	26.465																											16	55.5939
																			6.909	15.252																											16	99.9062
																			4.233	29.336																											16	59.0939
																			9.178	35.95																											16	55.5938
																			1.855	34.791																											16	6
																			5.724	22.726																											16	128.406
																			-0.311	19.556																											16	60.4062
																			5.28	11.482																											16	118.406
																			8.312	35.775																											16	56.9065
																			1.508	22.099																											16	112.594
																			5.775	16.596																											16	60.9062
																			6.663	13.866																											16	75.5938
																			3.796	22.913																											16	57.4062
																			2.931	22.477																											16	87.0938
																			1.43	19.906																											16	50.4062
																			7.161	-4.232																											16	62.4062
																			6.741	10.343																											16	167
																			8.303	12.608																											16	50.594
																			2.113	25.698																											16	63.4065
																			6.729	6.415																											16	55.797
																			6.302	22.1																											16	47.7031
																			7.299	8.374																											16	54.5938
																			6.9	17.298																											16	110.203
																			3.985	23.473																											17	-149.5
																			-0.608	3.426																											17	-9.29663
																			4.052	17.871																											17	11.8496
																			6.066	21.698																											17	18.4533
																			2.711	25.249																											17	29.0002
																			7.711	22.469																											17	44.8516
																			3.007	18.608																											17	55.5001
																			4.968	13.526																											17	56.4534
																			0.626	8.843																											17	57.4064
																			0.952	4.757																											17	66
																			4.518	1.401																											17	71.6486
																			7.998	1.446																											17	75.0469
																			-0.236	-0.484																											17	94.0469
																			3.474	4.318																											17	103.156
																			10.53	15.413																											17	104.352
																			7.501	13.495																											17	117
																			2.673	23.004																											17	155.852
																			-0.87	13.93																											17	160
																			5.994	10.389																											17	175
																			2.94	19.872																											17	186.699
																			6.75	10.369																											17	188.297
																			4.167	19.22																											17	194.25
																			3.694	12.878
																			9.189	5.625
																			7.548	2.008
																			5.401	0.547
																			5.661	21.787
																			0.052	4.539
																			8.443	23.51
																			4.367	20.366
																			8.337	19.458
																			9.58	21.811
																			3.747	-4.394
																			4.259	7.204
																			13.966	-2.845
																			6.798	2.392
																			8.597	9.014
																			0.03	16.53
																			2.99	13.459
																			6.282	11.662
																			8.314	1.813
																			7.522	10.51
																			9.303	5.462
																			8.237	9.09
																			4.918	16.629
																			8.869	18.21
																			7.339	5.112
																			11.392	13.173
																			4.753	9.544
																			0.766	8.57
																			3.066	15.336
																			1.79	13.982
																			3.676	7.826
																			3.399	6.791
																			1.801	4.156
																			0.107	19.967
																			4.749	16.085
																			4.221	-2.563
																			3.381	-0.597
																			0.814	2.528
																			3.554	16.851
																			1.07	15.926
																			4.862	17.903
																			2.608	18.14
																			3.153	18.25
																			3.823	-5.628
																			-0.074	11.266
																			3.136	16.271
																			-0.629	2.112
																			6.098	20.086
																			-0.454	17.515
																			4.15	3.092
																			5.008	3.103
																			0.868	18.843
																			4.122	22.474
																			-0.256	15.771
																			2.487	6.685
																			2.76	12.964
																			0.426	17.634
																			1.965	16.746
																			2.265	13.835
																			3.547	10.943
																			3.393	19.325
																			2.597	16.095
																			-0.905	14.812
																			5.105	11.87
																			2.74	19.138
																			2.415	18.339
																			1.16	9.532
																			2.858	17.448
																			1.467	19.853
																			1.811	14.838
																			2.021	8.225
																			1.325	11.482
																			1.958	11.129
																			0.633	11.978
																			2.565	14.25
																			1.625	16.547
																			1.81	18.044
																			1.925	12.76
																			3.359	8.519
																			2.951	11.983
																			4.484	11.436
																			2.438	10.141
																			0.741	15.488
																			-0.004	16.926
																			2.902	7.849
																			2.059	10.683
																			1.419	8.509
																			1.222	0.974
																			3.046	2.181
																			1.268	9.982
																			1.745	6.402
																			1.659	20.238
																			0.475	10.744
																			2.864	15.409
																			0.842	20.994
																			2.315	15.54
																			11.506	18.52
																			16.223	10.421
																			8.54	8.2
																			14.601	6.596
																			14.445	23.352
																			14.291	5.285
																			10.892	9.558
																			6.404	16.546
																			10.547	15.839
																			9.373	12.401
																			12.496	18.96
																			11.418	20.041
																			14.963	17.907
																			8.29	1.843
																			11.559	8.021
																			12.289	8.778
																			12.107	11.054
																			12.187	19.386
																			10.555	3.663
																			15.875	8.528
																			12.702	15.363
																			13.768	16.211
																			13.25	5.464
																			11.756	18.422
																			13.512	15.868
																			10.926	7.934
																			9.569	8.493
																			8.879	12.552
																			8.539	4.137
																			11.135	9.892
																			11.792	12.363
																			11.532	19.431
																			11.065	12.255
																			10.154	3.615
																			9.266	7.492
																			7.966	9.392
																			5.316	4.423
																			9.075	1.886
																			8.371	10.177
																			6.256	10.006
																				4.467
																				7.256
																				8.168
																				6.412
																				4.253
																				-0.876
																				2.703
																				6.872
																				8.788
																				5.202
																				7.666
																				1.816
																				6.991
																				8.428
																				9.137
																				9.664
																				7.57
																				9.651
																				7.624
																				10.178
																				6.822
																				11.396
																				6.405
																				2.973
																				3.072
																				-3.077
																				0.571
																				1.578
																				12.175
																				5.104
																				11.297
																				5.821
																				-0.089
																				10.597
																				7.7
																				2.601
																				3.672
																				3.897
																				2.501
																				3.114
																				3.047
																				3.371
																				5.263
																				1.227
																				2.562
																				2.515
																				3.557
																				3.011
																				4.702
																				3.554
																				4.057
																				2.388
																				5.285
																				5.465
																				4.213
																				2.799
																				3.161
																				5.935
																				4.672
																				7.023
																				3.483
																				4.527
																				2.912
																				7.632
																				5.334
																				3.636
																				4.751
																				3.62
																				6.526
																				5.334
																				4.962
																				3.7
																				3.67
																				2.606
																				3.888
																				8.208
																				8.605
																				7.27
																				5.14
																				6.609
																				10.858
																				10.178
																				7.214
																				5.119
																				10.624
																				9.667
																				9.955
																				0.176
																				7.245
																				12.287
																				5.218
																				7.606
																				2.834
																				11.596
																				11.204
																				10.51
																				5.85
																				9.863
																				8.574
																				12.236
																				7.126
																				9.851
																				12.297
																				12.75
																				12.039
																				8.437
																				5.52
																				3.041
																				13.352
																				11.491
																				11.126
																				3.178
																				9.274
																				8.927
																				3.041
																				12.126
																				13.395
																				15.188
																				14.27
																				10.101
																				16.106
																				14.668
																				9.22
																				20.444
																				18.474
																				15.947
																				9.228
																				17.078
																				13.632
																				11.527
																				18.746
																				14.439
																				15.627
																				12.8
																				15.636
																				10.505
																				4.432
																				12.019
																				13.967
																				19.649
																				15.542
																				14.376
																				13.502
																				11.744
																				9.937
																				12.181
																				11.445
																				11.618
																				13.397
																				19.424
																				11.866
																				12.943
																				15.794
																				13.788
																				13.657
																				4.186
																				5.322
																				1.538
																				5.146
																				0.326
																				1.143
																				4.021
																				4.542
																				5.979
																				3.503
																				2.808
																				1.148
																				-1.654
																				1.954
																				1.079
																				6.489
																				0.415
																				0.795
																				1.988
																				6.238
																				-1.699
																				3.102
																				3.63
																				2.562
																				8.488
																				3.485
																				3.655
																				9.796
																				4.403
																				4.665
																				7.122
																				-0.44
																				5.148
																				7.465
																				7.739
																				1.621
																				4.83
																				1.367
																				2.159
																				10.991
																				7.51
																				4.122
																				9.021
																				7.616
																				5.957
																				9.762
																				6.534
																				4.58
																				8.253
																				8.159
																				4.728
																				12.149
																				3.799
																				7.596
																				5.288
																				9.812
																				-0.618
																				5.379
																				8.34
																				8.576
																				10.357
																				10.899
																				5.985
																				9.189
																				8.459
																				11.274
																				14.762
																				3.657
																				9.073
																				14.894
																				5.235
																				10.826
																				5.545
																				9.47
																				11.118
																				8.095
																				9.198
																				6.85
																				5.552
																				12.829
																				15.001
																				20.115
																				8.063
																				11.448
																				10.956
																				11.461
																				5.584
																				18.483
																				22.939
																				8.307
																				2.673
																				14.889
																				15.085
																				19.142
																				17.66
																				21.667
																				9.023
																				0.431
																				7.177
																				6.409
																				22.973
																				9.548
																				1.28
																				18.828
																				3.376
																				20.524
																				7.702
																				22.766
																				21.41
																				21.509
																				9.628
																				7.157
																				26.498
																				13.647
																				24.123
																				9.325
																				11.61
																				6.381
																				19.886
																				16.233
																				7.914
																				12.398
																				8.527
																				5.607
																				12.35
																				6.109
																				2.108
																				4.349
																				3.974
																				6.356
																				8.253
																				11.292
																				14.284
																				4.625
																				6.277
																				8.879
																				7.407
																				6.563
																				3.179
																				8.411
																				8.415
																				7.037
																				10.977
																				5.361
																				10.62
																				6.979
																				11.056
																				7.465
																				0.906
																				8.596
																				6.92
																				7.877
																				7.371
																				7.684
																				2.391
																				7.062
																				5.144
																				5.962
																				0.99
																				8.293
[truncated: 14 more columns]

## Sheet: Figure2
Figure 2. Endogenous neural noise drives trial-by-trial variability of sensory responses.
		A		B		C			D				E		F					G				H					I							J			K					L					M
		Schematic-Method		Example trace-baseline Vm variance		Baseline Vm variance							SD Vm variance (mV)-TBT variability																							SD PSD (mV2/Hz)			time-frequency characteristics										Example trace up-downstate
						WT	Fmr1-/y			WT	Fmr1-/y		WT	Fmr1-/y	WT		Fmr1-/y				EPSP amp	EPSP width		WT		Fmr1-/y			ratio of Fmr1-/y	delta	theta	alpha	beta	gamma		WT	Fmr1-/y		WT		Fmr1-/y			WT		Fmr1-/y
						1.05654	1.57352		trial ID	baseline Vm variance (mV)	baseline Vm variance (mV)				SD EPSP amplitude (mV)	SD baseline Vm variance (mV)	SD EPSP amplitude (mV)	SD baseline Vm variance (mV)		norm.Vm variance	0.502	0.504		frequency (Hz)	PSD (mV2/Hz)	frequency (Hz)	PSD (mV2/Hz)			0.71916	0.79506	0.78959	1.00048	1.0426		0.00548151	0.0142301		time (s)	frequency (Hz)	time (s)	frequency (Hz)		baseline Vm (mV)	EPSP amplitude (mV)	baseline Vm (mV)	EPSP amplitude (mV)
						3.41626	5.54897		1	0.200856	2.60616		0.435217	0.443114	2.49998	0.17687	3.24439	0.11704		Vm	-0.651	-0.568		too many values to be displayed here						14.7209	16.7218	17.2432	14.07	13.9712		0.0429322	0.106391		wavelet data too large to be displayed here
						1.61903	4.60602		2	0.850612	6.97863		1.18497	1.86526	6.03763	0.48341	7.86972	0.5564												0.83716	2.47387	2.27618	2.05487	1.69522		0.0124692	0.124395							1.50578	2.49998	1.39908	3.24439
						1.06016	5.02435		3	0.221816	0.378664		0.551738	2.10462	2.32591	0.28998	4.07437	0.48944												2.56118	5.50361	6.20979	5.0896	3.2379		0.00795453	0.128858							3.39299	6.03763	4.8564	7.86972
						1.74757	4.35067		4	0.812298	4.73619		0.389326	1.96431	1.93919	0.11717	6.54644	0.65249												11.6424	12.2887	7.97566	6.78859	4.89377		0.00766199	0.0764204							1.80944	2.32591	5.56839	4.07437
						0.497852	0.344		5	0.165355	0.647871		0.473279	1.68936	2.59694	0.22692	6.69948	0.44616												1.23425	1.46168	1.42511	0.99435	0.7331		0.000369817	0.00278835							1.7651	1.93919	6.4529	6.54644
						1.69244	1.56839		6	1.12013	6.70793		0.0673545	0.255574	0.83204	0.05179	3.02197	0.08036												2.49075	3.94606	5.00935	5.02412	3.26799		0.0164696	0.00878951							1.20714	2.59694	3.80727	6.69948
						1.81393	3.11906		7	0.501774	0.206164		0.655817	0.465993	2.86972	0.38957	3.06032	0.20081												16.5836	15.2134	15.4568	16.9133	18.6845		0.0153742	0.0114427							0.35195	0.83204	0.83908	3.02197
						2.38521	1.57591		8	0.175493	0.628991		0.726212	0.551191	3.05622	0.48879	3.07821	0.26656												0.60363	1.79622	2.29423	2.32443	2.11946		0.029962	0.0206754							2.17881	2.86972	1.32636	3.06032
						3.70505	4.16727		9	0.285219	5.14264		0.880938	0.536968	5.26678	0.33034	2.24223	0.18586												0.38227	0.50969	0.55143	0.49023	0.44136		0.0419642	0.0773293							2.01334	3.05622	1.83751	3.07821
						2.56016	4.338		10	0.299917	7.32332		0.864984	1.72685	4.07617	0.42424	5.622	0.83999												0.2962	0.4227	0.53847	0.70804	1.26906		0.0454888	0.538633							3.19823	5.26678	2.23484	2.24223
						1.56114	3.79783		11	0.162618	0.239258		1.1316	3.29776	4.68352	0.3437	8.35051	0.80138												4.1565	5.99494	4.87241	4.45811	2.99863		0.00761982	0.20275							4.46205	4.07617	5.41789	5.622
						1.241	5.46929		12	0.259396	0.551464		0.443299	2.69803	2.95898	0.21722	6.99975	0.74891												0.211	0.1566	0.20361	0.3666	0.48878		0.0318215	0.207615							4.53375	4.68352	7.66536	8.35051
						0.662	4.13399		13	1.21285	0.258061		0.852271	1.67696	3.41582	0.26034	4.75184	0.32017												1.28328	2.69261	2.82427	2.7812	2.68249		0.00498136	0.166741							2.55102	2.95898	5.32438	6.99975
						0.2663	4.55386		14	0.24423	1.08466		0.341005	1.15584	1.76913	0.18252	5.6011	0.75377																		0.000787562	0.0471584							2.47786	3.41582	2.7316	4.75184
						1.438	1.82187		15	0.24119	6.34423		0.109885	1.69526	0.69442	0.08245	3.65561	0.40434																		0.045876	0.220638							1.11484	1.76913	4.57601	5.6011
							1.02051		16	0.220507	2.6979		1.11209	0.750639	2.55629	0.4015	1.34667	0.07797																		0.000787562	0.0312529							0.59938	0.69442	2.90985	3.65561
							2.65266		17	2.06235	7.24003			0.239894			3.17763	0.4247																			0.00464911							3.42668	2.55629	1.01975	1.34667
							1.58		18	0.8946	7.17734			1.07225			3.15283	0.30822																			0.0684235									2.44146	3.17763
							1.2712		19	0.157795	6.00038			0.838729			2.89921	0.26515																			0.0359706									2.49106	3.15283
							0.996		20	0.151041	3.8652			0.596628			3.102	0.3171																			0.0192018									1.7921	2.89921
							1.409		21	0.154229	6.90748			0.782053			6.9832	0.65756																			0.0270769									2.15323	3.102
							2.45757		22	0.395152	7.24573			1.31771			2.99123	0.43719																			0.0700902									4.33085	6.9832
									23	0.714448	6.04036			1.0168			2.99123	1.0168																			0.0565918									4.28348	2.99123
									24	0.784247	0.269142
									25	0.132839	5.58401
									26	0.205771	6.55932
									27	0.24826	0.815007
									28	0.158389	8.95649
									29	1.66061	0.647939
									30	0.634392	4.05597
									31	0.287476	2.16716
									32	1.00232	6.58045
									33	0.501961	2.76461
									34	0.981177	3.82341
									35	0.151897	2.3873
									36	1.50482	0.418459
									37	0.194984	1.16079
									38	0.516703	2.03629
									39	0.216928	3.22961
									40	1.11868	1.96158

## Sheet: Figure3
Figure 3. Changes in action potential properties, inter-neuronal variability, and receptive field specificity in Fmr1-/y mice.
		A						B		C			D		E				F		G			H			I			J			K			L			M			N				O		P
										Spontaneous AP rate (Hz)			Example trace IV curve		IV plot				Example trace AP halfwidth		1st AP half-width (ms)			ADP amplitude (mV)			EPSP halfwidth var			Evoked APs var			var of Vm variance (10^-5)			gamma power var			spontaneous AP var			Inter-individual variability				Schematic forepaw-hindpaw stim		Example traces forepaw-hindpaw example traces
		WT		Fmr1-/y				Example traces spont.APs		WT	Fmr1-/y					WT	Fmr1-/y				WT	Fmr1-/y		WT	Fmr1-/y		WT	Fmr1-/y		WT	Fmr1-/y		WT	Fmr1-/y		WT	Fmr1-/y		WT	Fmr1-/y			WT	Fmr1-/y
		active (%)	silent (%)	active (%)	silent (%)					0	0				current step (pA)	number of APs	number of APs				2.1312	2.23016		1.3	1.38																	prepulse intensity (dBA over background)	startle reactivity var	startle reactivity var
		25	75	47.1	52.9					0.0165	0.6802				0	0	0				1.75807	1.67104		2.02	2.18		91.3885	262.639		0.00839015	0.144102		4.91597e-05	0.0001238		0.00173684	0.0418865		1.83772e-05	0.0569265		6	22.82	6.73
										0	0				50	0	0.294118				1.60352	1.98323		2.3	2.72																	12	6.09	15.95
										0.0062	0.5663				100	0.230769	0.882353				1.78118	1.92332		0.71	2.03																	18	6.43	71.34
										0	0.01				150	0.692308	1.88235				1.30582	2.97095		0.96	2.93																	24	15.62	18.46
										0	0				200	1.46154	2.94118				1.50601	1.84245		2.05	2.73
										0	0				250	2.30769	4.64706				2.3115	3.03488			3.16
										0	0.6352				300	3.53846	5.70588				1.61393	4.06459
										0	0.185				350	4.38462	6.94118				2.24263	2.72607
										0	0				400	4.38462	8.05882				1.42323	1.41289
										0	0				450	4.92308	8.35294				1.65668	2.02793
										0	0.0194				500	5.69231	7.64706				2.62043	2.66394
										0	0.1692				550	5.38462	7.41176					2.7511
										0	0.3433											2.4834
										0.003	0											2.49904
											0
											0
[truncated: 3 more columns]

## Sheet: Figure4
Figure 4. Stronger correlation of endogenous noise with sensory response variability in Fmr1-/y neurons.
too dense and complex data to be reported

## Sheet: Figure5
Figure 5. Dissecting the origin of noise sources by targeting local neocortical ion channel dysfunction.
		A		B		C				D				E				F				G				H				I		J				K				L		M				N
		Schematic local BMS application		example traces EPSP amp		EPSP amplitude (mV)				EPSP half-width (ms)				EPSP onset latency (ms)				SD EPSP amplitude (mV)				SD EPSP half-width (ms)				SD EPSP slope				Example traces baseline Vm variance		baseline Vm variance				spont. AP firing (Hz)				Example trace AP half-width		1st AP half-width (ms)				up-down-state Vm diff.
						WT	Fmr1-/y	Fmr1-/y+BMS		WT	Fmr1-/y	Fmr1-/y+BMS		WT	Fmr1-/y	Fmr1-/y+BMS		WT	Fmr1-/y	Fmr1-/y+BMS		WT	Fmr1-/y	Fmr1-/y+BMS		WT	Fmr1-/y	Fmr1-/y+BMS				WT	Fmr1-/y	Fmr1-/y+BMS		WT	Fmr1-/y	Fmr1-/y+BMS				WT	Fmr1-/y	Fmr1-/y+BMS		WT	Fmr1-/y	Fmr1-/y+BMS
						3.10895	4.89405	5.77203		23.6243	37.1665	28.4582		15.19	13.76	16.79		2.49998	3.24439	3.83461		19.7402	20.1833	20.0429		0.29263	0.2323	0.19552				1.05654	1.57352	2.25258		0	0	0.006				2.1312	2.23016	1.65159		1.92096	1.87048	3.08465
						11.1593	16.55	5.47657		35.0322	39.0044	20.7268		14.75	12	18.74		6.03763	7.86972	5.32204		16.9497	26.0001	26.4123		0.45544	1.12613	0.17364				3.41626	5.54897	2.21546		0.0165	0.6802	0				1.75807	1.67104	2.35312		1.03579	3.04216	8.98454
						3.91422	14.9268	9.17055		25.6184	40.4207	28.9792		20.66	12.39	9.97		2.32591	4.07437	3.97976		15.5008	19.167	20.2402		0.23176	0.92706	0.94251				1.61903	4.60602	3.48617		0	0	0.004				1.60352	1.98323	1.97873		4.88335	2.69729	4.01571
						3.46104	12.1802	7.55303		34.6926	22.3079	40.513		18.74	12.91	15.46		1.93919	6.54644	7.71116		21.5968	18.9226	30.8088		0.17525	0.95573	0.34939				1.06016	5.02435	2.89149		0.0062	0.5663	0				1.78118	1.92332	1.92011		2.06919	12.3522	6.61555
						6.90195	13.5622	7.47519		31.5651	30.5854	33.4275		11.42	12.55	15.91		2.59694	6.69948	2.78		11.2689	22.9166	18.6871		0.54172	1.19094	0.96223				1.74757	4.35067	2.19347		0	0.01	0				1.30582	2.97095	1.88375		2.03115	6.36585	4.86385
						2.06871	6.44899	5.54097		17.3377	19.3906	27.0489		16.9	10.69	11.37		0.832044	3.02197	6.23433		11.0866	7.17807	13.4171		0.13572	0.64222	1.59585				0.49785	0.344	4.79571		0	0	0				1.50601	1.84245	1.56167		3.76878	6.18046	6.14463
						6.30634	10.196	4.8251		29.1616	66.2424	23.1463		10.41	8.02	11.72		2.86972	3.06032	4.33233		16.8511	12.4392	17.9953		0.41047	0.80248	0.62251				1.69244	1.56839	2.4373		0	0	0				2.3115	3.03488	1.73691		3.90389	3.44075	3.92198
						6.56306	13.5105	6.08144		37.0386	34.9094	41.4783		12.87	10.39	25.26		3.05622	3.07821	7.36807		18.7555	9.97417	45.3111		0.17154	1.10398	0.10768				1.81393	3.11906	2.21029		0	0.6352	0				1.61393	4.06459	1.56		4.21286	4.84819	2.10379
						6.2921	6.17003	6.96927		27.94	26.8987	28.0025		36.56	11.28	26.36		5.26678	2.24223	6.63975		19.8806	4.69316	31.4663		0.41901	0.57961	0.21484				2.38521	1.57591	1.81983		0	0.185	0.00555556				2.24263	2.72607			2.67248	10.8736	3.30748
						11.5174	12.1838	4.50322		37.6415	57.8439	3.78952		15.52	8.94	14.77		4.07617	5.622	4.29577		16.9917	51.708	33.6953		0.75769	0.58159	0.01413				3.70505	4.16727	0.8226		0	0	0.0166667				1.42323	1.41289			2.82314	10.2489	8.43998
						7.33092	21.6565			28.3855	59.1854			23	12.49	20.85		4.68352	11.7345	5.82881		40.4504	84.2073	35.7246		0.0824	0.55675	0.1296				2.56016	4.338	1.87933		0	0	0				1.65668	2.02793			1.27571	9.67436	5.74782
						4.72607	13.0815			27.4752	49.7692			19.42	17.14			2.95898	8.35051			27.7136	42.8806			0.14299	0.3149					1.56114	3.79783			0	0.0194	0				2.62043	2.66394			4.93127	7.98553	4.1376
						5.79633	9.84816			18.8371	83.4672			25.06	19.36			3.41582	6.99975			22.6343	86.2498			1.28568	0.49707					1.241	5.46929			0	0.1692						2.7511			0.935234	3.34352	10.294
						2.55888	13.0659			36.6814	40.1509			25.81	17.08			1.76913	4.75184			7.2194	53.602			0.17465	0.19391					0.662	4.13399			0	0.3433						2.4834				3.75564
						1.89812	12.4329				79.8821			26.02	13.2			0.694421	5.6011			16.0654	39.3261			0.09353	0.28233					0.2663	4.55386			0.003	0						2.49904				3.26619
						11.0848	6.25497				42.3057			16.85	22.19			2.55629	3.65561				40.3045			0.97794	0.41681					1.438	1.82187				0										0.457257
							4.00438				42.6645				17.7				1.34667				43.9042				0.20486						1.02051				0										2.99424
							8.40239				56.7403				16.05				3.17763				27.0836				0.23257						2.65266														5.78569
							13.761				60.1773				10.57				3.15283				49.0952				0.19789						1.58														3.1344
							3.67636				36.5086				16.55				2.89921				9.2406				1.46195						1.2712
							7.99582				36.247				12.31				3.102				31.0248				0.17226						0.996
							13.5229				57.1684				15.86				6.9832				35.2315				0.44222						1.409
							7.14925				46.5518				13.9				2.99123				29.2174				0.51885						2.45757
											59.9364												38.2358				0.2638
[truncated: 12 more columns]
